# Supplementary material for: Human zygotic genome activation is initiated from paternal genome
Source: Cell Discov. 2023 Jan 31;9:13. doi: 10.1038/s41421-022-00494-z (PMC9887001; doi:10.1038/s41421-022-00494-z)
Supplement: Supplementary file 2 — Supplementary Table S1 [file 41421_2022_494_MOESM2_ESM.xlsx]

## Sheet: Sample_information
Sample_name	Experiment_name	Usage	Embryo_number
4-cell_AG	RNA_4-cell_AG_R1	RNA-seq	2
4-cell_AG	RNA_4-cell_AG_R2	RNA-seq	2
4-cell_AG	RNA_4-cell_AG_R3	RNA-seq	2
4-cell_PG	RNA_4-cell_PG_R1	RNA-seq	2
4-cell_PG	RNA_4-cell_PG_R2	RNA-seq	2
4-cell_PG	RNA_4-cell_PG_R3	RNA-seq	2
4-cell	RNA_4-cell_R1	RNA-seq	2
4-cell	RNA_4-cell_R2	RNA-seq	2
4-cell	RNA_4-cell_R3	RNA-seq	2
8-cell_AG	RNA_8-cell_AG_R1	RNA-seq	1
8-cell_AG	RNA_8-cell_AG_R2	RNA-seq	1
8-cell_PG	RNA_8-cell_PG_R1	RNA-seq	1
8-cell_PG	RNA_8-cell_PG_R2	RNA-seq	1
8-cell_PG	RNA_8-cell_PG_R3	RNA-seq	1
8-cell	RNA_8-cell_R1	RNA-seq	1
8-cell	RNA_8-cell_R2	RNA-seq	1
8-cell	RNA_8-cell_R3	RNA-seq	1
8-cell_ZNF675_KD (knockdown,siRNA #1 - #3 pools)	RNA_8-cell_ZNF675_KD_R1	RNA-seq	1
8-cell_ZNF675_KD	RNA_8-cell_ZNF675_KD_R2	RNA-seq	1
8-cell_ZNF675_KD	RNA_8-cell_ZNF675_KD_R3	RNA-seq	1
8-cell_ZNF675KD_#1	8-cell_ZNF675KD_1_R1	RNA-seq	1
8-cell_ZNF675KD_#1	8-cell_ZNF675KD_1_R2	RNA-seq	1
8-cell_ZNF675KD_#1	8-cell_ZNF675KD_1_R3	RNA-seq	1
8-cell_ZNF675KD_#2	8-cell_ZNF675KD_2_R1	RNA-seq	1
8-cell_ZNF675KD_#2	8-cell_ZNF675KD_2_R2	RNA-seq	1
8-cell_ZNF675KD_#3	8-cell_ZNF675KD_3_R1	RNA-seq	1
8-cell_ZNF675KD_#3	8-cell_ZNF675KD_3_R2	RNA-seq	1
8-cell_ZNF675KD_#3	8-cell_ZNF675KD_3_R3	RNA-seq	1
8-cell_LSM1_KD	RNA_8-cell_LSM1_KD_R1	RNA-seq	1
8-cell_LSM1_KD	RNA_8-cell_LSM1_KD_R2	RNA-seq	1
8-cell_LSM1_KD	RNA_8-cell_LSM1_KD_R3	RNA-seq	1
8-cell_EXOSC5_KD	RNA_8-cell_EXOSC5_KD_R1	RNA-seq	1
8-cell_EXOSC5_KD	RNA_8-cell_EXOSC5_KD_R2	RNA-seq	1
8-cell_EXOSC5_KD	RNA_8-cell_EXOSC5_KD_R3	RNA-seq	1
8-cell_AG_amanitin	RNA_8-cell_AG_amanitin_R1	RNA-seq	1
8-cell_AG_amanitin	RNA_8-cell_AG_amanitin_R2	RNA-seq	1
8-cell_AG_amanitin	RNA_8-cell_AG_amanitin_R3	RNA-seq	1
8-cell_PG_amanitin	RNA_8-cell_PG_amanitin_R1	RNA-seq	1
8-cell_PG_amanitin	RNA_8-cell_PG_amanitin_R2	RNA-seq	1
8-cell_PG_amanitin	RNA_8-cell_PG_amanitin_R3	RNA-seq	1
Morula_AG	RNA_Morula_AG_R1	RNA-seq	1
Morula_AG	RNA_Morula_AG_R2	RNA-seq	1
Morula_PG	RNA_Morula_PG_R1	RNA-seq	1
Morula_PG	RNA_Morula_PG_R2	RNA-seq	1
Morula	RNA_Morula_R1	RNA-seq	1
Morula	RNA_Morula_R2	RNA-seq	1
Morula	RNA_Morula_R3	RNA-seq	1
Blastocyst_AG	RNA_Blastocyst_AG_R1	RNA-seq	1
Blastocyst_AG	RNA_Blastocyst_AG_R2	RNA-seq	1
Blastocyst_PG	RNA_Blastocyst_PG_R1	RNA-seq	1
Blastocyst_PG	RNA_Blastocyst_PG_R2	RNA-seq	1
Blastocyst	RNA_Blastocyst_R1	RNA-seq	1
Blastocyst	RNA_Blastocyst_R2	RNA-seq	1
Blastocyst	RNA_Blastocyst_R3	RNA-seq	1
8-cell_AG	Dnase_8-cell_AG_R1	Dnase-seq	5
8-cell_AG	Dnase_8-cell_AG_R2	Dnase-seq	5
8-cell_PG	Dnase_8-cell_PG_R1	Dnase-seq	5
8-cell_PG	Dnase_8-cell_PG_R2	Dnase-seq	5
8-cell_AG	ML_8-cell_AG_R1	DNA methylation	4
8-cell_AG	ML_8-cell_AG_R2	DNA methylation	4
8-cell_PG	ML_8-cell_PG_R1	DNA methylation	4
8-cell_PG	ML_8-cell_PG_R2	DNA methylation	4

## Sheet: RNA-seq
Library name	Raw reads (pairs)	Mapping rate	spearman correlation
			R1	R2	R3
4-cell_AG_R1	55129876	0.7719		0.91	0.91
4-cell_AG_R2	55637045	0.7388			0.89
4-cell_AG_R3	50190974	0.7779
4-cell_PG_R1	62122916	0.7714		0.88	0.88
4-cell_PG_R2	64527865	0.7223			0.87
4-cell_PG_R3	68314560	0.7393
4-cell_R1	60207338	0.7721		0.89	0.9
4-cell_R2	49644118	0.7984			0.88
4-cell_R3	48232118	0.7866
8-cell_AG_R1	64706571	0.8383		0.87
8-cell_AG_R2	79071960	0.8296
8-cell_PG_R1	65538985	0.8151		0.85	0.85
8-cell_PG_R2	63622022	0.932			0.85
8-cell_PG_R3	51043790	0.8111
8-cell_R1	44210532	0.8625		0.89	0.89
8-cell_R2	46220959	0.8601			0.89
8-cell_R3	51548859	0.8614
8-cell_LSM1KD_R1	38084843	0.7252		0.85	0.84
8-cell_LSM1KD_R2	33638179	0.7415			0.84
8-cell_LSM1KD_R3	33163170	0.7167
8-cell_EXOSC5_R1	44216086	0.6605		0.88	0.86
8-cell_EXOSC5_R2	48280869	0.7003			0.89
8-cell_EXOSC5_R3	51278262	0.6632
8-cell_ZNF675KD_R1	55000000	0.7419		0.84	0.83
8-cell_ZNF675KD_R2	55000000	0.6925			0.85
8-cell_ZNF675KD_R3	55000000	0.6855
8-cell_ZNF675KD_1_R1	58060482	0.8316		0.88	0.86
8-cell_ZNF675KD_1_R2	42835440	0.8416			0.88
8-cell_ZNF675KD_1_R3	48246068	0.8756
8-cell_ZNF675KD_2_R1	42928186	0.8538		0.89
8-cell_ZNF675KD_2_R2	26396742	0.8558
8-cell_ZNF675KD_3_R1	46529998	0.8562		0.87	0.88
8-cell_ZNF675KD_3_R2	39920980	0.8563			0.88
8-cell_ZNF675KD_3_R3	58116474	0.8308
8-cell_AG_amanitin_R1	68986286	0.8483		0.86	0.86
8-cell_AG_amanitin_R2	62434255	0.8516			0.86
8-cell_AG_amanitin_R3	67066186	0.8518
8-cell_PG_amanitin_R1	52602340	0.8612		0.82	0.81
8-cell_PG_amanitin_R2	57198252	0.8508			0.83
8-cell_PG_amanitin_R3	59376283	0.8463
Morula_AG_R1	60327983	0.8407		0.87
Morula_AG_R2	45958309	0.7667
Morula_PG_R1	54214059	0.8446		0.88
Morula_PG_R2	49795671	0.8012
Morula_R1	58762045	0.8664		0.9	0.9
Morula_R2	68382723	0.8391			0.9
Morula_R3	54691387	0.853
Blastocyst_AG_R1	65355161	0.792		0.91
Blastocyst_AG_R2	72731037	0.811
Blastocyst_PG_R1	71196650	0.7865		0.91
Blastocyst_PG_R2	61325201	0.7924
Blastocyst_R1	70466130	0.7549		0.9	0.9
Blastocyst_R2	69802723	0.7796			0.9
Blastocyst_R3	47107995	0.8058

## Sheet: DNA methylation
CpG methylation
	Conversion rate		Coverage	Depth	Methylation level	Coverage	Depth	Methylation level
	PE	SE	1X			3X
8cell_AG	0.9967	0.9957	0.852	10.8	0.225	0.634	14.023	0.198
8cell_PG	0.9963	0.9958	0.871	10.803	0.386	0.672	13.569	0.354
Note: PE: pair-end mapping; SE: single-end mapping for the reads which are not mapped with PE;

## Sheet: Dnase-seq
Dnase-seq
Library name	Raw reads (pairs)	Mapping rate	Duplication ratio	pearson correlation
				R1	R2
8-cell_AG_R1	65061434	0.9411	0.857		0.97
8-cell_AG_R2	82714681	0.9522	0.865
8-cell_PG_R1	69783033	0.8896	0.788		0.95
8-cell_PG_R2	82530955	0.9432	0.829
