# Supplementary material for: Human zygotic genome activation is initiated from paternal genome
Source: Cell Discov. 2023 Jan 31;9:13. doi: 10.1038/s41421-022-00494-z (PMC9887001; doi:10.1038/s41421-022-00494-z)
Supplement: Supplementary file 3 — Supplementary Table S2 [file 41421_2022_494_MOESM3_ESM.xlsx]

## Sheet: GO_8C_AG_DEGs
GroupID	Term	Description	LogP
1_Summary	R-HSA-8953854	Metabolism of RNA	-82.585
2_Summary	R-HSA-72766	Translation	-55.6302
3_Summary	R-HSA-72312	rRNA processing	-43.6576
4_Summary	GO:0016071	mRNA metabolic process	-33.2516
5_Summary	GO:0034654	nucleobase-containing compound biosynthetic process	-32.9276
6_Summary	hsa05168	Herpes simplex virus 1 infection	-23.1784
7_Summary	GO:0007005	mitochondrion organization	-22.3411
8_Summary	GO:0071826	ribonucleoprotein complex subunit organization	-21.024
9_Summary	R-HSA-1640170	Cell Cycle	-20.7948
10_Summary	GO:0033365	protein localization to organelle	-19.2449
11_Summary	hsa05016	Huntington disease	-17.3502
12_Summary	R-HSA-162906	HIV Infection	-16.9697
13_Summary	GO:0034248	regulation of cellular amide metabolic process	-16.3936
14_Summary	GO:0042273	ribosomal large subunit biogenesis	-16.2431
15_Summary	GO:0006413	translational initiation	-16.2124
16_Summary	GO:0009451	RNA modification	-15.0018
17_Summary	R-HSA-3700989	Transcriptional Regulation by TP53	-14.7266
18_Summary	GO:0006259	DNA metabolic process	-14.0556
19_Summary	GO:0030163	protein catabolic process	-14.0165
20_Summary	GO:0042274	ribosomal small subunit biogenesis	-13.9037

## Sheet: GO_8C_PG_DEGs
GroupID	Term	Description	LogP
1_Summary	GO:0007017	microtubule-based process	-13.2835
2_Summary	GO:0120039	plasma membrane bounded cell projection morphogenesis	-12.187
3_Summary	GO:0030029	actin filament-based process	-12.1847
4_Summary	GO:0007389	pattern specification process	-12.1236
5_Summary	R-HSA-9716542	Signaling by Rho GTPases, Miro GTPases and RHOBTB3	-10.9434
6_Summary	GO:0120035	regulation of plasma membrane bounded cell projection organization	-10.9408
7_Summary	GO:0060537	muscle tissue development	-10.687
8_Summary	GO:0007420	brain development	-9.17986
9_Summary	GO:0048729	tissue morphogenesis	-9.17526
10_Summary	GO:0032446	protein modification by small protein conjugation	-8.80382
11_Summary	GO:0044089	positive regulation of cellular component biogenesis	-8.6085
12_Summary	R-HSA-9006934	Signaling by Receptor Tyrosine Kinases	-8.15416
13_Summary	R-HSA-5653656	Vesicle-mediated transport	-7.97364
14_Summary	GO:0051301	cell division	-7.85378
15_Summary	GO:0035239	tube morphogenesis	-7.48471
16_Summary	GO:0008285	negative regulation of cell population proliferation	-7.12706
17_Summary	GO:0120031	plasma membrane bounded cell projection assembly	-7.10281
18_Summary	GO:0040008	regulation of growth	-6.75105
19_Summary	GO:0030855	epithelial cell differentiation	-6.68361
20_Summary	GO:0007018	microtubule-based movement	-6.65164

## Sheet: GO_Mor_AG_DEGs
GroupID	Term	Description	LogP
1_Summary	GO:0045662	negative regulation of myoblast differentiation	-3.47207
2_Summary	GO:0038034	signal transduction in absence of ligand	-3.32368
3_Summary	WP2817	Mammary gland development pathway - Pregnancy and lactation (Stage 3 of 4)	-3.11085
4_Summary	GO:0032673	regulation of interleukin-4 production	-3.11085
5_Summary	GO:0016126	sterol biosynthetic process	-2.7448
6_Summary	GO:0005977	glycogen metabolic process	-2.6358
7_Summary	R-HSA-9633012	Response of EIF2AK4 (GCN2) to amino acid deficiency	-2.63355
8_Summary	R-HSA-3214842	HDMs demethylate histones	-2.58495
9_Summary	GO:0001541	ovarian follicle development	-2.46697
10_Summary	GO:0043549	regulation of kinase activity	-2.42143
11_Summary	R-HSA-380108	Chemokine receptors bind chemokines	-2.38076
12_Summary	hsa05202	Transcriptional misregulation in cancer	-2.37071
13_Summary	GO:0031623	receptor internalization	-2.24436
14_Summary	hsa05168	Herpes simplex virus 1 infection	-2.21877
15_Summary	GO:2001235	positive regulation of apoptotic signaling pathway	-2.19608
16_Summary	GO:0051384	response to glucocorticoid	-2.14081
17_Summary	hsa04936	Alcoholic liver disease	-2.10875
18_Summary	GO:0007009	plasma membrane organization	-2.08783
19_Summary	M66	PID MYC ACTIV PATHWAY	-2.02915

## Sheet: GO_Mor_PG_DEGs
GroupID	Term	Description	LogP
1_Summary	WP5115	Network map of SARS-CoV-2 signaling pathway	-6.71
2_Summary	hsa05168	Herpes simplex virus 1 infection	-4.34994
3_Summary	GO:0098754	detoxification	-4.24233
4_Summary	WP364	IL6 signaling pathway	-4.18475
5_Summary	WP4673	Male infertility	-3.8574
6_Summary	GO:0043009	chordate embryonic development	-3.42655
7_Summary	GO:1904888	cranial skeletal system development	-3.33602
8_Summary	R-HSA-913531	Interferon Signaling	-3.27527
9_Summary	WP4656	Joubert syndrome	-3.20228
10_Summary	GO:0007017	microtubule-based process	-3.18442
11_Summary	GO:0007584	response to nutrient	-3.08107
12_Summary	GO:0022412	cellular process involved in reproduction in multicellular organism	-2.99097
13_Summary	R-HSA-194068	Bile acid and bile salt metabolism	-2.81832
14_Summary	R-HSA-1660662	Glycosphingolipid metabolism	-2.79062
15_Summary	GO:0009314	response to radiation	-2.7746
16_Summary	WP4917	Proximal tubule transport	-2.50167
17_Summary	R-HSA-2132295	MHC class II antigen presentation	-2.45305
18_Summary	GO:0042886	amide transport	-2.44049
19_Summary	GO:0046637	regulation of alpha-beta T cell differentiation	-2.28919
20_Summary	GO:0050795	regulation of behavior	-2.23769

## Sheet: GO_Bla_AG_DEGs
GroupID	Term	Description	LogP
1_Summary	GO:0034660	ncRNA metabolic process	-12.5757
2_Summary	hsa01230	Biosynthesis of amino acids	-9.99635
3_Summary	GO:0005975	carbohydrate metabolic process	-9.78984
4_Summary	GO:0006399	tRNA metabolic process	-9.32501
5_Summary	WP2882	Nuclear receptors meta-pathway	-8.62372
6_Summary	M66	PID MYC ACTIV PATHWAY	-8.61851
7_Summary	WP4290	Metabolic reprogramming in colon cancer	-8.18912
8_Summary	GO:0010232	vascular transport	-8.15184
9_Summary	GO:0009991	response to extracellular stimulus	-8.02394
10_Summary	GO:0009725	response to hormone	-7.92791
11_Summary	R-HSA-9716542	Signaling by Rho GTPases, Miro GTPases and RHOBTB3	-7.90687
12_Summary	GO:0010942	positive regulation of cell death	-7.8345
13_Summary	R-HSA-3700989	Transcriptional Regulation by TP53	-7.60524
14_Summary	R-HSA-2262752	Cellular responses to stress	-7.45953
15_Summary	GO:0030155	regulation of cell adhesion	-7.43029
16_Summary	WP5213	Amino acid metabolism in triple-negative breast cancer cells	-7.35005
17_Summary	GO:0006520	cellular amino acid metabolic process	-7.14032
18_Summary	GO:0000082	G1/S transition of mitotic cell cycle	-6.44697
19_Summary	GO:0007264	small GTPase mediated signal transduction	-6.24884
20_Summary	R-HSA-556833	Metabolism of lipids	-6.19829

## Sheet: GO_Bla_PG_DEGs
GroupID	Term	Description	LogP
1_Summary	hsa05168	Herpes simplex virus 1 infection	-5.07109
2_Summary	GO:0034349	glial cell apoptotic process	-5.04559
3_Summary	GO:0044282	small molecule catabolic process	-4.97419
4_Summary	GO:0060271	cilium assembly	-4.19133
5_Summary	GO:0050796	regulation of insulin secretion	-3.99302
6_Summary	GO:0046486	glycerolipid metabolic process	-3.65803
7_Summary	GO:0098869	cellular oxidant detoxification	-3.59527
8_Summary	WP4320	Effect of progerin on genes involved in Hutchinson-Gilford progeria syndrome	-3.25684
9_Summary	GO:0060457	negative regulation of digestive system process	-3.25076
10_Summary	GO:1901605	alpha-amino acid metabolic process	-3.16397
11_Summary	GO:0007281	germ cell development	-3.15541
12_Summary	GO:0009166	nucleotide catabolic process	-3.05139
13_Summary	R-HSA-6798695	Neutrophil degranulation	-3.01122
14_Summary	GO:2000243	positive regulation of reproductive process	-2.83287
15_Summary	GO:0009743	response to carbohydrate	-2.65996
16_Summary	hsa00650	Butanoate metabolism	-2.60227
17_Summary	R-HSA-196807	Nicotinate metabolism	-2.47422
18_Summary	GO:0042219	cellular modified amino acid catabolic process	-2.43458
19_Summary	GO:0006739	NADP metabolic process	-2.43458
20_Summary	GO:1902253	regulation of intrinsic apoptotic signaling pathway by p53 class mediator	-2.43458

## Sheet: KEGG_8C_AG_DEGs
GroupID	Term	Description	LogP
1_Summary	hsa03010	Ribosome	-30.2087
2_Summary	hsa05168	Herpes simplex virus 1 infection	-23.1784
3_Summary	hsa05016	Huntington disease	-17.3502
4_Summary	hsa03008	Ribosome biogenesis in eukaryotes	-13.2703
5_Summary	hsa03040	Spliceosome	-10.1445
6_Summary	hsa04136	Autophagy - other	-7.68545
7_Summary	hsa05017	Spinocerebellar ataxia	-7.33357
8_Summary	hsa03020	RNA polymerase	-7.30929
9_Summary	hsa04120	Ubiquitin mediated proteolysis	-6.26201
10_Summary	hsa05203	Viral carcinogenesis	-5.50195
11_Summary	hsa04110	Cell cycle	-4.53778
12_Summary	hsa03060	Protein export	-4.35776
13_Summary	hsa05131	Shigellosis	-4.22305
14_Summary	hsa04141	Protein processing in endoplasmic reticulum	-3.8525
15_Summary	hsa03018	RNA degradation	-3.50816
16_Summary	hsa03013	Nucleocytoplasmic transport	-3.02064
17_Summary	hsa05230	Central carbon metabolism in cancer	-2.95597
18_Summary	hsa04213	Longevity regulating pathway - multiple species	-2.88067
19_Summary	hsa03250	Viral life cycle - HIV-1	-2.82184
20_Summary	hsa04150	mTOR signaling pathway	-2.81515

## Sheet: KEGG_8C_PG_DEGs
GroupID	Term	Description	LogP
1_Summary	hsa04962	Vasopressin-regulated water reabsorption	-4.65724
2_Summary	hsa04530	Tight junction	-4.04428
3_Summary	hsa05132	Salmonella infection	-3.72017
4_Summary	hsa01230	Biosynthesis of amino acids	-3.25426
5_Summary	hsa00230	Purine metabolism	-3.13875
6_Summary	hsa04114	Oocyte meiosis	-3.03385
7_Summary	hsa04014	Ras signaling pathway	-3.01467
8_Summary	hsa05205	Proteoglycans in cancer	-2.94367
9_Summary	hsa04915	Estrogen signaling pathway	-2.80346
10_Summary	hsa04024	cAMP signaling pathway	-2.55569
11_Summary	hsa05166	Human T-cell leukemia virus 1 infection	-2.53315
12_Summary	hsa04151	PI3K-Akt signaling pathway	-2.46871
13_Summary	hsa04977	Vitamin digestion and absorption	-2.40039
14_Summary	hsa05200	Pathways in cancer	-2.3787
15_Summary	hsa00562	Inositol phosphate metabolism	-2.24126
16_Summary	hsa05216	Thyroid cancer	-2.21775
17_Summary	hsa00561	Glycerolipid metabolism	-2.20802
18_Summary	hsa05202	Transcriptional misregulation in cancer	-2.1417
19_Summary	hsa03250	Viral life cycle - HIV-1	-2.12351
20_Summary	hsa00270	Cysteine and methionine metabolism	-2.09901

## Sheet: KEGG_Mor_AG_DEGs
GroupID	Term	Description	LogP
1_Summary	hsa05202	Transcriptional misregulation in cancer	-2.37071
2_Summary	hsa05168	Herpes simplex virus 1 infection	-2.21877
3_Summary	hsa04910	Insulin signaling pathway	-2.16263
4_Summary	hsa04936	Alcoholic liver disease	-2.10875

## Sheet: KEGG_Mor_PG_DEGs
GroupID	Term	Description	LogP
1_Summary	hsa05168	Herpes simplex virus 1 infection	-4.34994
2_Summary	hsa01240	Biosynthesis of cofactors	-2.96329
3_Summary	hsa00520	Amino sugar and nucleotide sugar metabolism	-2.71129
4_Summary	hsa04978	Mineral absorption	-2.4599
5_Summary	hsa04145	Phagosome	-2.1297
6_Summary	hsa04932	Non-alcoholic fatty liver disease	-2.10041

[truncated: 2 more sheets: KEGG_Bla_AG_DEGs, KEGG_Bla_PG_DEGs]
