# Supplementary material for: Human zygotic genome activation is initiated from paternal genome
Source: Cell Discov. 2023 Jan 31;9:13. doi: 10.1038/s41421-022-00494-z (PMC9887001; doi:10.1038/s41421-022-00494-z)
Supplement: Supplementary file 4 — Supplementary Table S3 [file 41421_2022_494_MOESM4_ESM.xlsx]

## Sheet: Sheet1
Gene	8C_PG	8C_AG	8C	Mor_PG	Mor_AG	8C_AG - 8C_PG	PSGs (primate-specific genes)	The TFs are AG-specific DEGs with the FPKM>=10 in AG 8-cell, diploid 8-cell, PG morula. The TFs are ranked by the expression difference between AG and PG 8-cell embryos. The PSGs are downloaded from: http://gentree.ioz.ac.cn/tools/gateway.php.
TOPORS	81.4944	564.224	488.269	59.1877	17.8684	482.73	no
FOXR1	40.8202	322.543	240.587	220.717	151.31	281.723	no
ZIM3	46.3582	313.474	306.151	41.6483	111.481	267.116	no
ZNF207	43.2972	226.684	305.593	166.678	100.241	183.387	no
ZNF675	14.1784	191.137	165.923	274.076	174.247	176.959	yes
GABPA	27.2411	194.834	267.683	36.0044	72.2187	167.593	no
ZNF669	15.5267	177.997	139.834	34.7772	27.2724	162.47	no
ZNF92	39.7698	186.708	177.548	104.427	70.1829	146.938	yes
ZNF728	22.46	160.929	156.7	55.4446	62.629	138.469	no
ARGFX	1.72286	127.993	82.0213	116.473	205.693	126.27	no
ZNF394	23.2456	127.336	109.129	31.0508	23.7937	104.09	no
ZNF254	1.53845	97.9801	77.3409	38.6113	47.8763	96.4416	yes
NANOGNB	9.81469	101.992	50.5149	106.793	152.9	92.1773	no
DPRX	8.24268	99.3147	172.81	208.218	106.032	91.072	no
ATF4	32.4086	115.3	154.295	80.9367	231.617	82.8914	no
ZNF680	9.45917	91.1531	87.2366	53.7298	41.3326	81.6939	yes
CENPA	25.4632	106.357	93.1236	126.929	144.248	80.8938	no
ZNF684	11.329	91.0239	77.3305	80.1963	35.4433	79.6949	no
CREM	2.11428	81.8091	37.0601	89.4711	60.9538	79.6948	no
CEBPZ	17.6686	96.7667	84.6258	128.282	188.986	79.0981	no
MTERF1	0.581632	77.4954	92.5464	77.2838	92.5595	76.9138	no
ZNF410	27.2472	99.3758	113.931	70.9951	39.1923	72.1286	no
ZNF100	7.35288	79.0525	85.994	36.7403	18.717	71.6996	yes
ZNF350	22.05	89.3958	106.247	53.3391	36.8516	67.3458	no
ZNF830	36.563	97.5917	95.4318	48.8545	71.7668	61.0287	no
KDM5B	9.22183	69.3587	109.36	28.4521	12.9477	60.1369	no
ZNF718	1.23217	57.5702	36.9975	20.539	11.7298	56.338	yes
ZNF595	8.12087	62.2799	41.6992	25.3658	30.6111	54.159	no
ZNF506	7.99539	60.827	85.614	15.0632	8.7524	52.8316	yes
CTCF	3.55985	51.8317	57.6097	21.5954	18.4229	48.2719	no
ZNF90	9.21398	57.2645	45.6228	69.3641	42.7207	48.0505	no
FOXN2	5.56535	53.2434	56.1359	11.9885	4.82662	47.678	no
TBP	25.4377	68.7556	91.235	47.8036	50.1944	43.3179	no
ZNF724	11.0909	53.8106	74.6421	34.4799	38.5672	42.7197	yes
ZNF639	8.49233	49.2359	43.6396	24.2903	39.9846	40.7436	no
ZNF267	13.7779	54.1212	62.0364	25.5544	24.637	40.3433	yes
THAP12	15.5149	54.4702	65.568	26.1984	21.7161	38.9553	no
ZNF670	0.715349	38.7986	51.1806	23.8553	34.9908	38.0833	no
PCGF6	11.9787	49.921	41.7595	33.3057	80.5851	37.9423	no
ZNF256	8.98055	46.5922	44.5598	34.1071	19.639	37.6116	no
ZNF98	3.08594	38.3847	35.142	12.8956	7.28302	35.2988	no
ZNF766	3.05358	34.1603	67.0715	43.064	51.8903	31.1067	no
REST	9.89618	40.1489	32.4287	43.6852	33.3972	30.2527	no
ZNF174	2.4664	32.461	41.8918	16.5059	10.0603	29.9946	no
SON	16.1543	45.3928	56.3898	32.555	32.4421	29.2385	no
ZNF273	9.48518	38.7193	24.9949	29.5375	14.5058	29.2341	yes
ZNF473	8.11709	36.9622	71.2717	12.4115	30.9445	28.8451	no
YY1	4.76236	33.604	30.4619	19.2162	16.3271	28.8416	no
ATF1	4.36382	32.5937	23.7746	14.615	19.4919	28.2299	no
RBPJ	9.87069	35.7449	44.8254	24.1064	18.7244	25.8742	no
AHCTF1	12.0126	37.4701	53.5919	15.8519	13.7737	25.4575	no
MYC	9.53322	34.8877	37.4467	12.6234	9.5092	25.3545	no
ZBTB1	4.20116	29.172	40.6983	22.955	24.8813	24.9708	no
ZUFSP	5.79212	29.4612	28.67	44.3525	46.1795	23.6691	no
TTF1	3.13281	26.5646	18.6964	21.3886	27.8335	23.4318	no
HSF2	2.46853	25.6059	32.21	14.7139	10.3559	23.1374	no
ZNF486	2.19034	24.4001	19.7539	12.7549	17.5327	22.2098	yes
ZNF626	17.0896	38.9076	42.0013	38.5368	109.024	21.818	yes
ZNF576	0.58091	21.2246	13.9891	22.5434	23.6146	20.6437	no
MTERF4	2.73979	21.9756	27.5064	44.7927	60.2113	19.2358	no
ZNF268	2.70306	21.3719	15.2061	12.9278	17.1618	18.6688	no
ZNF701	2.45227	17.6107	24.1971	14.5461	14.0531	15.1584	no
ZNF676	3.98423	18.813	19.6931	52.0201	3.08622	14.8288	yes
DR1	4.04639	18.3527	20.6299	10.6489	13.2299	14.3063	no
ZBTB11	8.23836	22.5392	35.6541	15.3728	12.3087	14.3008	no
THAP6	5.59303	19.4906	40.8861	17.6033	27.4652	13.8976	no
ZNF195	5.76909	19.3714	23.3997	37.0731	14.847	13.6023	no
ZNF729	0.877199	14.4238	11.6959	89.2709	11.8223	13.5466	yes
ZNF586	11.85	24.96	60.7196	35.34	6.47834	13.11	no
MYNN	13.0543	25.8977	30.452	25.2946	42.3001	12.8434	no
ZNF559	2.16583	14.2747	10.9888	11.1257	16.0085	12.1089	no
ZNF141	1.99199	13.9778	13.8536	10.0025	11.6107	11.9858	yes
ZNF253	1.32291	13.296	15.1703	15.4856	6.90014	11.9731	yes
ZNF23	3.75121	15.7145	21.7149	11.2704	19.1997	11.9633	no
ZNF257	3.24817	13.5255	22.2425	23.8994	3.50311	10.2773	yes
ZNF416	7.17721	17.2285	14.6891	10.8401	13.0732	10.0513	no
ZNF880	1.53452	10.0444	40.7462	17.618	13.5947	8.50988	no
SAFB	3.1067	10.492	17.2864	14.2513	11.7583	7.3853	no
