# Supplementary material for: Human zygotic genome activation is initiated from paternal genome
Source: Cell Discov. 2023 Jan 31;9:13. doi: 10.1038/s41421-022-00494-z (PMC9887001; doi:10.1038/s41421-022-00494-z)
Supplement: Supplementary file 5 — Supplementary Table S4 [file 41421_2022_494_MOESM5_ESM.xlsx]

## Sheet: GO_8C_AG_hypeDMRs
GroupID	Term	Description	LogP
1_Summary	R-HSA-6805567	Keratinization	-8.72783
2_Summary	GO:0050907	detection of chemical stimulus involved in sensory perception	-6.84919
3_Summary	GO:0090630	activation of GTPase activity	-5.89563
4_Summary	R-HSA-500792	GPCR ligand binding	-4.4341
5_Summary	GO:0002227	innate immune response in mucosa	-3.96339
6_Summary	GO:0030595	leukocyte chemotaxis	-3.36234
7_Summary	GO:0042742	defense response to bacterium	-3.30895
8_Summary	GO:0009268	response to pH	-3.09155
9_Summary	hsa04612	Antigen processing and presentation	-3.08792
10_Summary	R-HSA-9662851	Anti-inflammatory response favouring Leishmania parasite infection	-2.96921
11_Summary	R-HSA-211976	Endogenous sterols	-2.70415
12_Summary	hsa05150	Staphylococcus aureus infection	-2.68499
13_Summary	GO:0070723	response to cholesterol	-2.65791
14_Summary	GO:0055075	potassium ion homeostasis	-2.48967
15_Summary	GO:0007187	G protein-coupled receptor signaling pathway, coupled to cyclic nucleotide second messenger	-2.44953
16_Summary	GO:0050869	negative regulation of B cell activation	-2.37814

## Sheet: GO_8C_PG_hypeDMRs
GroupID	Term	Description	LogP
1_Summary	GO:0003341	cilium movement	-4.48361
2_Summary	R-HSA-202733	Cell surface interactions at the vascular wall	-3.99803
3_Summary	WP2877	Vitamin D receptor pathway	-3.28234
4_Summary	R-HSA-391906	Leukotriene receptors	-3.11188
5_Summary	R-HSA-1461973	Defensins	-2.87336
6_Summary	GO:0007194	negative regulation of adenylate cyclase activity	-2.7522
7_Summary	GO:0032661	regulation of interleukin-18 production	-2.72792
8_Summary	GO:0007229	integrin-mediated signaling pathway	-2.62201
9_Summary	hsa04080	Neuroactive ligand-receptor interaction	-2.58776
10_Summary	R-HSA-549132	Organic cation/anion/zwitterion transport	-2.47738
11_Summary	R-HSA-75892	Platelet Adhesion to exposed collagen	-2.47738
12_Summary	GO:0030852	regulation of granulocyte differentiation	-2.47738
13_Summary	GO:0051047	positive regulation of secretion	-2.42798
14_Summary	GO:1903998	regulation of eating behavior	-2.4066
15_Summary	GO:1904383	response to sodium phosphate	-2.4066
16_Summary	GO:1903764	regulation of potassium ion export across plasma membrane	-2.4066
17_Summary	GO:0062149	detection of stimulus involved in sensory perception of pain	-2.39816
18_Summary	GO:0002790	peptide secretion	-2.3168
19_Summary	GO:0008038	neuron recognition	-2.29346
20_Summary	GO:0043300	regulation of leukocyte degranulation	-2.29346

## Sheet: KEGG_8C_AG_hypeDMRs
GroupID	Term	Description	LogP
1_Summary	hsa04740	Olfactory transduction	-6.03049
2_Summary	hsa04080	Neuroactive ligand-receptor interaction	-3.19818
3_Summary	hsa04612	Antigen processing and presentation	-3.08792
4_Summary	hsa05150	Staphylococcus aureus infection	-2.68499

## Sheet: GO_PG_hypeDMRs
GroupID	Term	Description	LogP
1_Summary	hsa04080	Neuroactive ligand-receptor interaction	-2.58776
2_Summary	hsa04740	Olfactory transduction	-2.21591
3_Summary	hsa04611	Platelet activation	-2.09617
4_Summary	hsa04713	Circadian entrainment	-2.01292
