# Supplementary material for: Human zygotic genome activation is initiated from paternal genome
Source: Cell Discov. 2023 Jan 31;9:13. doi: 10.1038/s41421-022-00494-z (PMC9887001; doi:10.1038/s41421-022-00494-z)
Supplement: Supplementary file 6 — Supplementary Table S5 [file 41421_2022_494_MOESM6_ESM.xlsx]

## Sheet: GO_8C_AG_specific_DHSs
GroupID	Term	Description	LogP
1_Summary	R-HSA-8953854	Metabolism of RNA	-12.5607
2_Summary	GO:0006412	translation	-9.85301
3_Summary	GO:0030163	protein catabolic process	-7.19241
4_Summary	GO:0016071	mRNA metabolic process	-7.07573
5_Summary	R-HSA-9010553	Regulation of expression of SLITs and ROBOs	-6.68981
6_Summary	GO:0016570	histone modification	-6.35511
7_Summary	WP3888	VEGFA-VEGFR2 signaling pathway	-6.31444
8_Summary	GO:0051052	regulation of DNA metabolic process	-6.27838
9_Summary	R-HSA-3700989	Transcriptional Regulation by TP53	-5.92002
10_Summary	GO:0006401	RNA catabolic process	-5.84947
11_Summary	R-HSA-69620	Cell Cycle Checkpoints	-5.83973
12_Summary	GO:0000278	mitotic cell cycle	-5.7309
13_Summary	hsa05012	Parkinson disease	-5.60872
14_Summary	WP4352	Ciliary landscape	-5.47987
15_Summary	GO:0034248	regulation of cellular amide metabolic process	-5.47732
16_Summary	GO:0006974	cellular response to DNA damage stimulus	-5.46538
17_Summary	R-HSA-194315	Signaling by Rho GTPases	-5.41141
18_Summary	GO:0007017	microtubule-based process	-5.18738
19_Summary	GO:0015931	nucleobase-containing compound transport	-5.07025
20_Summary	GO:0016567	protein ubiquitination	-4.86331

## Sheet: GO_8C_PG_specific_DHSs
GroupID	Term	Description	LogP
1_Summary	R-HSA-1640170	Cell Cycle	-18.2776
2_Summary	R-HSA-8953854	Metabolism of RNA	-16.5444
3_Summary	R-HSA-199991	Membrane Trafficking	-16.2211
4_Summary	GO:0006886	intracellular protein transport	-14.7875
5_Summary	GO:0034660	ncRNA metabolic process	-13.9138
6_Summary	GO:0006259	DNA metabolic process	-13.281
7_Summary	GO:0034645	cellular macromolecule biosynthetic process	-9.31443
8_Summary	hsa05168	Herpes simplex virus 1 infection	-8.93693
9_Summary	R-HSA-9716542	Signaling by Rho GTPases, Miro GTPases and RHOBTB3	-8.904
10_Summary	GO:0007005	mitochondrion organization	-8.55119
11_Summary	GO:0030163	protein catabolic process	-8.49075
12_Summary	GO:0006399	tRNA metabolic process	-8.38868
13_Summary	GO:0006325	chromatin organization	-8.19696
14_Summary	GO:0051640	organelle localization	-7.94796
15_Summary	GO:0016241	regulation of macroautophagy	-7.78313
16_Summary	GO:0007059	chromosome segregation	-7.54379
17_Summary	GO:0051052	regulation of DNA metabolic process	-7.25888
18_Summary	GO:0031123	RNA 3'-end processing	-7.09435
19_Summary	R-HSA-2262752	Cellular responses to stress	-6.7583
20_Summary	R-HSA-69620	Cell Cycle Checkpoints	-6.75217

## Sheet: KEGG_8C_AG_specific_DHSs
GroupID	Term	Description	LogP
1_Summary	hsa05012	Parkinson disease	-5.60872
2_Summary	hsa03010	Ribosome	-4.19862
3_Summary	hsa03040	Spliceosome	-3.47128
4_Summary	hsa00534	Glycosaminoglycan biosynthesis - heparan sulfate / heparin	-3.03318
5_Summary	hsa05017	Spinocerebellar ataxia	-2.5863
6_Summary	hsa04141	Protein processing in endoplasmic reticulum	-2.38275
7_Summary	hsa03018	RNA degradation	-2.37553
8_Summary	hsa03060	Protein export	-2.21663
9_Summary	hsa04144	Endocytosis	-2.06367
10_Summary	hsa04137	Mitophagy - animal	-2.04538

## Sheet: KEGG_8C_PG_specific_DHSs
GroupID	Term	Description	LogP
1_Summary	hsa05168	Herpes simplex virus 1 infection	-8.93693
2_Summary	hsa05014	Amyotrophic lateral sclerosis	-6.06268
3_Summary	hsa04144	Endocytosis	-6.02321
4_Summary	hsa05203	Viral carcinogenesis	-3.69249
5_Summary	hsa04130	SNARE interactions in vesicular transport	-3.01075
6_Summary	hsa00970	Aminoacyl-tRNA biosynthesis	-2.84789
7_Summary	hsa03018	RNA degradation	-2.77014
8_Summary	hsa03420	Nucleotide excision repair	-2.70781
9_Summary	hsa05034	Alcoholism	-2.62253
10_Summary	hsa00100	Steroid biosynthesis	-2.61395
11_Summary	hsa03040	Spliceosome	-2.59247
12_Summary	hsa03013	Nucleocytoplasmic transport	-2.58542
13_Summary	hsa05132	Salmonella infection	-2.51107
14_Summary	hsa05165	Human papillomavirus infection	-2.37965
15_Summary	hsa01200	Carbon metabolism	-2.34752
16_Summary	hsa04218	Cellular senescence	-2.33638
17_Summary	hsa03060	Protein export	-2.33089
18_Summary	hsa03008	Ribosome biogenesis in eukaryotes	-2.11764
19_Summary	hsa01232	Nucleotide metabolism	-2.04199
